# Supplementary material for: Bovine Meat and Milk Factor-like Sequences Are Frequently Detected in Renal Cell Carcinoma Tissues
Source: Cancers (Basel). 2024 Apr 29;16(9):1746. doi: 10.3390/cancers16091746 (PMC11083248; doi:10.3390/cancers16091746)
Supplement: Supplementary file 1 [file cancers-16-01746-s001.zip]

Archive with 1 entries (1 files):
- cancers-2943479-supplementary.pdf
